# Supplementary material for: What factors influence the uptake of bowel, breast and cervical cancer screening? An overview of international research
Source: Eur J Public Health. 2024 May 3;34(4):818–25. doi: 10.1093/eurpub/ckae073 (PMC11293835; doi:10.1093/eurpub/ckae073)
Supplement: ckae073_Supplementary_Data [file ckae073_supplementary_data.zip]

Archive with 9 entries (8 files):
- ckae073_Supplementary_Data/
- ckae073_Supplementary_Data/ejph-2023-09-om-0509-File002.pdf
- ckae073_Supplementary_Data/ejph-2023-09-om-0509-File003.pdf
- ckae073_Supplementary_Data/ejph-2023-09-om-0509-File004.pdf
- ckae073_Supplementary_Data/ejph-2023-09-om-0509-File005.xlsx
- ckae073_Supplementary_Data/ejph-2023-09-om-0509-File006.pdf
- ckae073_Supplementary_Data/ejph-2023-09-om-0509-File007.pdf
- ckae073_Supplementary_Data/ejph-2023-09-om-0509-File008.pdf
- ckae073_Supplementary_Data/ejph-2023-09-om-0509-File009.pdf
