# Supplementary material for: What factors influence the uptake of bowel, breast and cervical cancer screening? An overview of international research
Source: Eur J Public Health. 2024 May 3;34(4):818–25. doi: 10.1093/eurpub/ckae073 (PMC11293835; doi:10.1093/eurpub/ckae073)
Supplement: ckae073_Supplementary_Data [file ckae073_supplementary_data.zip › ckae073_Supplementary_Data/ejph-2023-09-om-0509-File005.xlsx]

## Sheet: Reviews - master list
BOWEL CANCER SCREENING REVIEWS
Review ID	Review scope	Years searched	No. of studies	Geography of included studies	Study design(s)	Population
						Total no. of participants reported	Age in years	Sex and/or gender as described by the author(s)	Ethnicity	Notes on socioeconomic factors (including education, if reported)	Other noted subgroups (if appropriate)
Ait Ouakrim (2013)	Screening participation predictors for people at familial risk of colorectal cancer	Jan 1995 to May 2012	10	AUS; CAN; FRA; ITA; USA	Qualitative (10)	4304	Variable when reported, range from ≥18 to 79	N/A	N/A	Eight studies referred to educational level of participants as a predictor of CRC screening - only three found an increase in screening behaviours as related to a higher level of education; one study found people living as a couple were more likely to undergo screening.	N/A
Bromley (2015)	Synthesis of contributing factors to colonoscopic screening disparities within African Americans	1950 to Nov 2013	19	USA (incl some rural)	Qualitative (10) Quantitative (11)	978,381; some studies noted as approximate totals	N/A	Two studies focused specifically on men; all other studies described as either ‘adults’, ‘participants’, ‘residents’ or ‘patients’	African American	Authors note the “majority of studies included low-income subjects from Community Health Centers or primary care facilities in urban areas of the US”; five studies featured some or all rural participants.	Three study populations were reflective of differing healthcare providers including medical residents, family practitioners, and other specialist healthcare providers (which may include non-African Americans).
Chin (2020)	Barriers and facilitators to the utility of the faecal immunochemical test (FIT) from the perspective of the general population	From database inception to 21 Dec 2019	11	AUS; GBR; USA	Qualitative (11)	432	50-75	N/A	One study described a target population of African Americans; one additional study focused on Latinos	One study focused on under-insured and uninsured individuals.	Four studies included the views of healthcare providers.
D’Onise (2020)	Understanding of barriers and enablers to colorectal cancer screening using a faecal occult blood test (FOBT) among Indigenous people	Jan 1993 to Jan 2019	34	AUS; CAN; NZL; USA	Qualitative (16) Quantitative (17) Mix methods (1)	109,850; all participants, some studies noted as inclusive of non-Indigenous persons	Age data not reported for qualitative studies; variable for quantitative studies, lowest age reported 21 and highest age limit of 87	Two studies focused specifically on women; one study focused specifically on men; all others either not described or referred to as ‘adults’	Indigenous peoples including American Indians, Alaskan Natives, Native Hawaiians, Hopi people, Navajo people, Aboriginal Canadians, Māori and Pacific Islanders, Aboriginal and Torres Strait Islanders	One study reported “greater barriers for older patients due to language barrier, strong use of traditional medicine, having problems to navigate the system, understanding education materials”.	Six study populations focused on health service providers and/or other community members (which may include non-Indigenous persons).
Decruz (2021)	Perceptions of colonoscopy patients on the barriers and facilitators to uptake of colorectal cancer screening	Years searched not reported; search conducted 03 Dec 2019	11	AUS; DNK; GBR; USA	Qualitative (11)	482	Variable across studies, lowest range of 18 and highest range of 92	One study focused on women only; otherwise not reported	One study focused on American Indian women; otherwise not reported	One study focused on “people from medically underserved areas”.	Varying subpopulations for each of the 11 included studies; review is aiming to evaluate the overarching experiences of colonoscopy patients, not focus any one specific subgroup.
Dressler (2021)	Identification of barriers, facilitators, and modifiers to participation in systematised, stool sample-based, publicly financed colorectal cancer screening programmes	From database inception to 05 Mar 2018	21	AUS; CAN; DNK; ESP; FRA; GBR; IRL; ITA; NLD	Qualitative (11) Quantitative (10)	31,039	Variable across studies; studies reporting on age groups less than 40 or more than 80 were excluded to improve homogeneity of the populations	Female and male; sex not reported for one study	N/A	Authors note that both sociodemographic and socioeconomic factors on screening participation were excluded as “these have already been investigated thoroughly” (see: study selection).	N/A
Kerrison (2021)	Characterisation of the barriers and facilitators of colonoscopy use as described in qualitative literature	Years searched not reported; search conducted Apr 2020	57	CAN; DNK; NZL; SGP; USA	Qualitative (57)	3595	Variable when reported; range from 23 to 90	Men (male) and women (female)	Most studies (23/57) reported a mix of ethnicities within cited populations	One study “found evidence for a significant association between reporting cost as a barrier and increased socioeconomic deprivation”.	N/A
Kim (2018)	Examination of facilitators and barriers to colorectal cancer screening among Asian Americans	Years searched not reported; search conducted Aug 2016	29	USA	Study designs stated as qualitative and quantitative (further details unclear)	54,645	The authors note the “majority of the age range in the studies was in compliance with the USPSTF-recommended age group for screening 50-75”	Men and women with three studies focused specifically on women; two studies did not report the gender breakdown of their samples	Chinese, Filipino, Korean and Japanese Americans (Asian Americans)	Three studies focused on lower-income AAs and two on higher income AAs, although the authors did not provide further analysis of these findings; one study examined the role of informal social support.	N/A
McLachlan (2012)	Characterisation of patient's own experiences and reported barriers to colonscopy in the screening context	1996 and 2009	56	AUS; CAN; GBR; HKG; NLD; USA (incl some rural)	Qualitative (11) Quantitative (45)	51454	Variable across studies; noted as ranging from greater than 30 to 90	Women and men, or otherwise noted as ‘individuals’ or population sample	Variable by study when reported	Three studies focused on low-income or low-income housing settings, all in the USA.	Varying subpopulations for each of the 56 included studies, including those deemed at high risk or first-degree relative of colorectal cancer patients.
Puli (2023)	Barriers to colorectal cancer screening in US immigrants	Years searched not reported; search conducted 15 Jan 2020 and again 14 Jan 2022	55	USA	Study designs stated as qualitative and quantitative (further details unclear)	318,939; participant numbers not reported for 6 studies	Variable when reported; range from 18 to 88 ("or older")	Male and female when reported; otherwise described as ‘immigrants’	Ethnicities highlighted by the authors include South Asians, Filipinos, Vietnamese, Koreans, Bangladeshi, Hispanics, Latino(x), Somali, Jamaicans, Chinese and “many more […] with most studies focused on immigrants from East and Southeast Asia”	Immigrant population focus.	N/A
Rogers (2015)	Knowledge, beliefs, and behaviours of African American men regarding colorectal cancer screening	Jan 2000 to Feb 2013	28	USA	Study designs stated as qualitative and quantitative (further details unclear)	N/A	Age not reported for all studies; inclusion criteria notes studies must have samples including AA men younger than 50	Men	African American	N/A	N/A
Rogers (2017)	Colorectal cancer screening uptake among African American men as related to masculinity, racism, and social support	Jan 2000 to Jun 2014	19	USA	Study designs stated as qualitative and quantitative (further details unclear)	N/A	N/A	Men	African American	Social support was the most frequently examined factor influencing CRC screening among African American men, reported by 16 reviewed studies.	N/A
Tan (2018)	Barriers surrounding colorectal cancer screening among first degree relatives of colorectal cancer patients	Jan 2000 to Feb 2017	8	FRA; GBR; USA	Qualitative (8)	439; includes first degree relatives, current patients, and health professionals	N/A	N/A	N/A	N/A	Three studies also reflected health professionals including gastroenterologists, oncologists and surgeons
Travis (2020)	Barriers to flexible sigmoidoscopy colorectal cancer screening in low uptake socio-demographic groups	From database inception to Mar 2019; later revised to include end dates up to Jan 2020	10	CAN; GBR; USA	Qualitative (10)	1343	Variable when reported; most often listed as 50+	Women and men	Three studies were noted as focusing on Asian etnicities	Education and/or household income noted as either a direct or indirect reporting measure in 7 studies	Varying sub-populations for each of the 10 studies; see supplementary material
Wang (2019)	Barriers of colorectal cancer screening in rural USA	1998 to 2017	27	USA	Study designs stated as qualitative and quantitative (further details unclear)	Unable to accurately calculate from the summary of studies information provided by the authors; unclear notion specific to numbers reported for Wilkins	Variable when reported; most often listed as 50+	Women and men, or otherwise not specified	Two studies focused on Hispanic/Latino populations; one study reflective of respondents within African American churches; two studies incorporating American Indian/American Native perspectives	Focus of the review is rurality, reflected explicitly in almost all studies	Also integrates perspectives of primary healthcare providers
Wortley (2014)	Preferences for colorectal cancer screening (discrete choice experiments) to assist in shaping screening programs and uptake	From database inception to Apr 2013	9	AUS; CAN; DNK; FRN; NLD; USA	Quantitative (9)	11055	Variable when reported; most often listed as 50+	Women and men	N/A	N/A	One study included physicians
BREAST CANCER SCREENING REVIEWS
Review ID	Review scope	Years searched	No. of studies	Geography of included studies	Study design(s)	Population
						Total no. of participants reported	Age in years	Sex and/or gender as described by the author(s)	Ethnicity	Notes on socioeconomic factors (including education, if reported)	Other noted subgroups (if appropriate)
Andreeva (2013)	Breast cancer screening utilization among Eastern European immigrant women	From database inception to Mar 2013	30	AUS; CAN; CHE; DEU; DNK; ESP; GBR; ISR; NLD; USA	Study designs stated as qualitative and quantitative (further details unclear)	35,755; participant numbers not reported for 4 studies	Variable across studies; range from 18 to 80+	Women	Eastern European	Immigrants; two studies specifically looked at education level among Former Soviet Union immigrant women with post-secondary education (87% and 67% of the study populations, respectively) each showing low awareness of breast cancer risk and prevention.	N/A
Baird (2021)	Barriers and facilitators to breast screening for women from Black, Asian and minority ethnic bakgrounds	From database inception to Dec 2017	8	GBR	Qualitative (8)	2,335 (2,285 women and 50 men); two studies did not report participant numbers, one study noted the population as number of breast screening clinics	Variable across studies; range from 20 to 70	Women and men	Black, Asian, and minority ethnicities	One study noted women from an array of social and economic backgrounds were selected to represent Hackney’s diversity; another study noted women living in Luton must have had a conversational level of English to participate.	One study describes the population as 67 breast screening clinics across England (survey design, 70% response rate).
Jerome-D’Emilia (2015)	Barriers and facilitators to mammography in hispanic women	N/A	18	USA	Quantitative (18)	6,866	Variable when reported; range from 18 to 79	Women	Latina/Hispanic	Low-income (17 studies considered income, with the majority of respondents earning $10,000 USD or less per year – the authors hypothesize the remaining one study was also representative of low-income, as the sample consisted of relatively recent immigrants).
Jerome-D'Emilia (2019)	Barriers and facilitators to mammography in American Indian/Alaska Native Women	2007 to 2017	18	USA	Qualitative (7) Quantitative (8) N/A (3 - intervention studies, not further specified)	26,049 (authors note for some studies it is unclear how many participants were AI/AN)	Variable when reported; range from 18 to 82	Women	American Indian and Alaska Native	Authors note studies overall incorporate socioeconomic factors such as lack of insurance, lower income and less education, inadequate access to care, and the absence of a usual source of care.	One study includes 12 tribal staff; one additional study includes 17 community health providers and 13 community leaders.
Oh (2017)	Breast cancer screening practices among Korean Americans	N/A	38	USA	Study designs stated as 9 interventional studies, and the remainder (29) as observational studies	13,341; two studies did not report participant numbers	≥ 40	Women	Korean Americans	N/A	N/A
Pagliarin (2021)	Women's experiences of organized breast cancer screening programs	1965 to Oct 2019	48	AUS; DNK; ESP; GBR; HRV; IRL; ISR; KOR; NLD; NOR; USA	Quantitative (48)	44,659	N/A	Women	N/A	N/A	N/A
CERVICAL CANCER SCREENING REVIEWS
Review ID	Review scope	Years searched	No. of studies	Geography of included studies	Study design(s)	Population
						Total no. of participants reported	Age in years	Sex and/or gender as described by the author(s)	Ethnicity	Notes on socioeconomic factors (including education, if reported)	Other noted subgroups (if appropriate)
Alam (2021)	Cervical cancer screening practices among immigrant women in Australia	From database inception to Mar 2019	25	AUS	Qualitative (6) Quantitative (16) Mix methods (3)	1,266,620; two studies did not report the number of participants	Between 18 and 77	Women	8 studies noted as multi-ethnic; ethnicities include former Yugoslavia, Vietnamese, Chinese, Italian, Assyrian, Russian, African/West African, Thai, Arabic	Immigrants; socioeconomic status reported in some studies, noted by authors as most likely to affect ‘opportunity’ as suggested by four different studies included in the overall review.	N/A
Biddell (2020)	Cervical cancer screening preferences among medically underserved patients in the United States	From database inception through Feb 2019	43	USA	Qualitative (17) Quantitative (23) Mix methods (3)	11,494	Between 21 and 65	Women; two studies describe transmasculine experiences; one study focused on transgender men	Highly detailed and variable when reported by study; reported for 11 studies (see Table 2 for full specifics)	Medically underserved; categorized broadly as racial and ethnic minorities in 30 studies, low-income populations in 7 studies, LGBTQ populations in 4 studies, rural residents in 3 studies, homeless women in 1 study, and women residing in domestic violence shelters in 1 study (note: some populations are intersectional)	See notes on socioeconomic factors
Chan (2017)	Factors influencing ethnic minority women's cervical cancer screening behaviour	From database inception to Oct 2015	23	AUS; CAN; GBR; USA	Qualitative (2) Quantitative (21)	18,170	Between 18 to 83	Women	Grouped into four categories by the authors – Hispanic or Latino, black, Asian, and Inuit	N/A	N/A
Chorley (2017)	Barriers to informed uptake of an organised cervical screening programme	Years searched not reported; search conducted 12 Feb 2015	39	AUS; GBR; KOR; SWE	Qualitative (39)	1,868; two studies did not report the number of participants	Variable when reported; range from 16 to 75	Women	As described by the authors 14 reviews focused on Black, Asian, and minority ethnic groups	Varying forms of socioeconomic disadvantage described by three studies; one study focused on deaf women, one study focused on women with mild to moderate learning disabilities, and one additional study with lesbian and bisexual women	See notes on socioeconomic factors
Christy (2021)	Understanding Black women's perspectives and experiences of cervical cancer screening	Noted as limited to papers published since 02 Jan 2002	17	USA	Qualitative (17)	591	Between 21 and 70	Women	Black/African American	Two studies focused on HIV-positive women (one low-income study); one study focused on black lesbian, bisexual, and queer women; one study focused on women with high school education or less and a yearly income <$35,000 USD	See notes on socioeconomic factors
Connolly (2020)	Barriers and facilitators to cervical cancer screening among transgender men and non-binary people with a cervix	From database inception to 03 Jan 2020	27	CAN; FRN; ITA; USA	Qualitative (4) Quantitative (20) Mix methods (3)	800,591	Variable when reported; range from 18 to 66+	Transgender men and non-binary people with a cervix (note: descriptions may vary by individual study author[s] description of gender)	N/A	N/A	Two studies included healthcare providers; on described as “healthcare providers who have performed a pap test on a transmasculine person”
Cudjoe (2021)	Understanding the Pap testing behaviours of African immigrant women	Noted as 10 year scope; search conducted in Dec 2018	16	AUS; CAN; ESP; FIN; ITA; NOR; USA	Study designs stated as qualitative, quantitative, and mixed methods (further details unclear)	3,605,235	Between 18 and 75	Women	African; only five studies identified country of origin, consisting primarily of Somalis	Immigrants	N/A
Ferdous (2018)	Barriers to cervical cancer screening faced by immigrant women in Canada	N/A	28	CAN	Qualitative (12) Quantitative (9) Mix methods (7)	3,728,476	Variable when reported; range from 18 to 79	Women	Authors note study populations were diverse, “with a large number of selected studies involving Asian immigrant women”	Immigrants; low socioeconomic status and low income were significant barriers across multiple studies	N/A
Hendry (2012)	Women's information needs, views, and preferences regarding HPV testing	1980 to updated search process in Jul 2010	17	AUS; CAN; GBR; USA	Qualitative (16) Mix methods (1)	2,876; one study did not report the number of participants	Between 14 and 83	Women	Highly variable when reported; see Table 2 for further details	Authors note studies overall incorporate socioeconomic factors such as level of education, low income, and recruitment in ‘poor areas’	N/A
Jillapalli (2022)	Factors influencing cervical cancer screening behaviors among Asian Indians in the United States	Jan 1990 to Jan 2020	7	USA	Quantitative (7)	20095	Mean ages noted by the authors from between 30 to 50	Women	Asian Indians	Overall, 82–91% of the total participants had college educations and higher; 68.9 to 100% were employed; 55.5–73.7% had health insurance	Six studies surveyed healthcare professionals, including one study targeted nationwide at Asian Indian physicians
Kandasamy (2021)	Indigenous women's experiences of cervical cancer screening	Noted as studies published since 01 Jan 2002 until final search 16 Mar 2020	9	AUS; CAN; USA	Qualitative (9)	N/A	N/A	Women	Indigenous people (no further specifics reported by the authors)	N/A	Some studies included the perspectives of healthcare providers who care for Indigenous women
Majid (2019)	Women's preferences and experiences of cervical cancer screening in rural and remote areas	Noted as studies published since 01 Jan 2002 until finaly search 01 Jun 2018	14	CAN; NZL; USA (all rural)	Qualitative (14)	566	Noted exclusion criteria as studies including women ≥71 years of age	Women	N/A	At least four studies are referenced in the discussion in regard to distrust in clinicians who show stigma towards lower socioeconomic status; however, a detailed list of further study specifics was not included by the authors
Nagendiram (2020)	Australian women’s self-perceived barriers to participation in cervical cancer screening	Noted as studies published after 1991 until final search 27 Jul 2018	13	AUS (incl some rural)	Quantitative (13)	7,265	Variable when reported; range from 18 to 70 years	Women	Four studies focused on migrant women from a variety of European and Asian backgrounds	N/A	One study focused on women who have sex with other women; three studies incorporate older women, up to 70 years of age; one study focused on bone-marrow transplant survivors; two studies focused on women with a history of mental illness or sexual assault; one study included a rural or remote sample
Nothacker (2022)	Understanding women’s attitudes towards an HPV-based screening strategy	Years searched not reported; search conducted Nov 2019 and Aug 2021	12	AUS; CAN; GBR; USA	Qualitative (5) Quantitative (7)	9,928	Variable when reported; range from 16 to >66	Women	Highly variable by study when reported; almost all studies included multiple ethnicities within the reported population	Nine studies reported details about relationship status	N/A
Wearn (2022)	Determinants of routine cervical screening participation in underserved women	Years searched not reported; search conducted Jun 2018 to Jan 2021	24	AUS; FIN; GBR; NLD; NOR; SWE	Qualitative (24)	763	N/A	Women	Ethnic minority women	21 studies focused on ethnic minority women exclusively; two studies focused on perspectives of women from deprived communities; one study incorporated both ethnic minority women and those of low socioeconomic status	N/A
BREAST & CERVICAL CANCER SCREENING REVIEWS
Byrnes (2020)	Attitudes and perceptions of people with a learning disability, family carers, and paid care workers towards cancer screening programmes in the United Kingdom	Years searched not reported; search conducted Apr 2018 and Feb 2019	11	GBR	Qualitative (11)	300	Variable when reported; range from 20 to 69	Female and male	N/A	N/A	Three studies focused exclusively on women with a learning disability (WwLD); all other studies incorporate perspectives of carers including nurses, general practitioners, and other specialist health providers, paid and family carers, and residential staff
Pariser (2022)	Barriers to access for cervical and breast cancer screenings among female Latinx migrant farmworkers in the USA	From database inception to 24 Oct 2021	19	USA	Study designs stated as 13 observational studies, and 6 interventional studies	6,106; participant numbers unknown for one study, and not reported for one study (situational analysis)	N/A	Female	Latinx	Migrant farm workers	N/A
BOWEL, BREAST & CERVICAL CANCER SCREENING REVIEWS
Jun (2018)	Determinants of cancer screening disparities among Asian Americans	2000 to 2016	24	USA	National state health survey data from the USA used for all studies, no further details provided	51,631; refers to Asian Americans only, authors note wider datasets may include additional ethnicities, participant numbers not reported for four studies.	Variable when reported; range from 18 to 75	Women and men	Asian Americans	Authors note that overall “relatively higher status in education and household income did not equate to more engagement in cancer screening”.	N/A
Bongaerts (2020)	Determinants of (non-)attendance at the Dutch cancer screening programmes	From database incept to Feb 2018	19	NLD	Qualitative (6) Quantitative (13)	5,633,447	Studies refer to age categories for three national cancer screening programmes - 30-60, cervical; 50-75, breast; 55-75 colorectal	Males and female (also described as women)	Highly variable by study when reported; almost all studies included multiple ethnicities when noted by the authors	Four studies were noted as including socioeconomic status details which varied from information on marital status, the role of immigration, and geographic residence within the Netherlands (including one study with mention of rurality).	N/A
